# Supplementary material for: Synthesis of Hyperbranched Flame Retardants with Varied Branched Chains’ Rigidity and Performance of Modified Epoxy Resins
Source: Polymers (Basel). 2023 Jan 14;15(2):449. doi: 10.3390/polym15020449 (PMC9863857; doi:10.3390/polym15020449)
Supplement: Supplementary file 1 [file polymers-15-00449-s001.zip]

Archive with 1 entries (1 files):
- polymers-2143057-supplementary.pdf
